# Supplementary material for: Water Activity Prediction in Sugar and Polyol Systems Using Theoretical Molecular Descriptors
Source: Int J Mol Sci. 2021 Oct 13;22(20):11044. doi: 10.3390/ijms222011044 (PMC8540113; doi:10.3390/ijms222011044)
Supplement: Supplementary file 1 [file ijms-22-11044-s001.zip]

Archive with 1 entries (1 files):
- ijms-1406669-supplementary.pdf
